# Supplementary material for: Optimization of In Vitro Transcription by Design of Experiment to Achieve High Self-Amplifying RNA Integrity
Source: Vaccines (Basel). 2025 Oct 17;13(10):1062. doi: 10.3390/vaccines13101062 (PMC12567852; doi:10.3390/vaccines13101062)
Supplement: Supplementary file 1 [file vaccines-13-01062-s001.zip]

Archive with 1 entries (1 files):
- vaccines-3902089-supplementary.pdf
